# Supplementary material for: Nuclear Localization of Effector BPE159: A Pivotal Mechanism for Intracellular Persistence of Brucella by Hampering Host Autophagy
Source: Microorganisms. 2026 Mar 14;14(3):663. doi: 10.3390/microorganisms14030663 (PMC13029306; doi:10.3390/microorganisms14030663)
Supplement: Supplementary file 1 [file microorganisms-14-00663-s001.zip]

Archive with 1 entries (1 files):
- microorganisms-4109950-supplementary.pdf
